# Supplementary material for: Chemotherapy- and Immune-Related Gene Panel in Prognosis Prediction and Immune Microenvironment of SCLC
Source: Front Cell Dev Biol. 2022 Jun 15;10:893490. doi: 10.3389/fcell.2022.893490 (PMC9240612; doi:10.3389/fcell.2022.893490)
Supplement: Supplementary file 3 [file Table1.xlsx]

## Sheet: Sheet1
Patho-number	age	Age(＞60=1,≤60=2,）	Gender(male=0，female=1)	Smoker(non-smoker=0,smoker=1,ever=2)	Nodes(positive=1,negative=0)	Metastasis	hlaIOD	HLA(1/hlaIOD)	hlagrade(low grade=1,high grade=2)	topIOD	topgrade(low grade=1,high grade=2)	OS(month)	censored
BB1705000	38	2	1	0	1	1	0.00268459	372.496	1	0.00521108	2	5	1
BB1804218	51	2	0	1	1	1	0.00506897	197.279	1	0.0830939	2	4	1
AF1913993	52	1	1	0	1	0	0.00252737	395.668	1	0.0380364	2	21	1
AF1905436	57	2	0	1	1	0	0.000562322	1778.34	1	0.00471	1	66	0
FH20130854	62	1	0	1	1	0	0.00921226	108.551	2	0.0195746	2	18	1
AF1903400	64	2	1	0	1	0	0.000425944	2347.73	1	0.0120199	2	37	0
AF1613686	76	1	0	1	1	0	0.0137787	72.5759	2	0.000603291	1	9	1
BB1703841	62	1	1	0	1	1	0.000654	1528.18	1	0.00257932	1	12	1
BB1704566	68	1	0	1	1	1	0.000845689	1182.47	1	0.000754389	1	9	1
BB1902009	56	2	0	1	1	1	0.00277	360.497	1	0.0276655	2	3	1
BF1502612	61	1	1	0	1	0	0.00311659	320.864	1	0.000998546	1	29	1
BB2100896	53	2	0	0	1	1	0.0343268	29.1318	2	0.0606592	2	5	1
AF1611482	55	2	0	0	1	0	0.0154251	64.8293	2	0.000322591	1	40	1
BB2100624	67	1	0	1	1	0	0.000157999	6329.17	1	0.0808765	2	4	1
H20141751	69	1	0	1	0	0	0.00196201	509.683	1	0.0018124	1	35	1
BF1902936	66	1	0	1	0	0	0.00216307	462.305	1	0.00711087	2	40	1
AF1707572	62	1	0	0	1	0	0.00801796	124.72	2	0.0325041	2	12	1
AF1605769	68	1	0	1	1	0	0.0032802	304.859	1	5.45e-05	1	38	1
BB1901323	55	2	0	0	1	0	0.00548333	182.371	1	0.00597267	2	17	1
AA1515767	51	2	1	0	0	0	0.0078758	126.971	2	0.0541361	2	11	1
BF1803152	75	1	1	0	1	0	0.000338	2958.58	1	0.0114226	2	11	1
H20142092	56	2	0	1	1	0	0.00832479	120.123	2	0.0364948	2	14	1
BF1903497	63	2	0	1	1	0	0.000514751	1942.69	1	0.00353668	1	16	1
BF1905815	61	1	0	1	0	0	0.00340538	293.653	1	0.00886695	2	29	1
BB1806956	49	2	1	0	1	0	0.000370882	2696.28	1	0.000643268	1	15	1
BB2008673	71	1	1	1	1	0	0.0289432	34.5504	2	0.00201868	1	10	1
BF1705437	61	1	0	0	0	0	0.0278458	35.9121	2	0.0172309	2	9	1
BB1801246	55	2	0	1	1	0	0.00432268	231.338	1	0.032468	2	11	1
AF1703427	53	2	0	1	1	0	0.000206828	4834.94	1	0.00733553	2	30	1
BF1900686	64	1	0	1	0	0	0.0012438	803.99	1	0.00937956	2	12	1
AF1607197	54	2	1	1	1	0	0.00414009	241.541	1	0.00143759	1	29	1
BB1707154	66	1	1	0	1	1	0.00134569	743.114	1	0.00302594	1	12	1
AB1702544	53	2	0	0	1	1	0.00394569	253.441	1	0.0052369	2	11	1
BB2001436	59	2	0	0	1	0	0.00581087	172.091	1	0.00764328	2	22	1
H20143417	61	1	1	0	0	0	0.0208035	48.0688	2	9.09e-05	1	78	0
BB1903881	64	1	0	1	1	1	0.00419987	238.102	1	0.00413728	1	20	1
201450648	47	2	1	0	0	0	0.00283929	352.201	1	0.0380208	2	5	1
BB1903008	70	1	1	1	1	1	0.00786243	127.187	2	0.0045946	1	2	1
BB1803554	70	1	1	0	1	1	0.000538754	1856.13	1	0.0691809	2	20	1
AF1812690	54	2	0	0	1	0	0.00721256	138.647	1	0.0336836	2	18	1
BF1502488	51	2	0	1	1	0	0.0256185	39.0343	2	0.000341171	1	18	1
BB2000324	62	1	0	2	1	1	0.00323579	309.044	1	0.127963	2	5	1
BB1803321	57	2	0	1	1	1	0.0107798	92.7665	2	0.00580805	2	4	1
BB1903699	68	1	0	1	1	0	0.00211875	471.975	1	0.000379299	1	13	1
BB2100547	61	1	0	0	1	1	0.0014569	686.389	1	0.00371785	1	7	1
BF1802920	62	2	0	1	0	0	0.00756549	132.179	2	0.00237207	1	72	0
AF1810892	57	2	0	0	1	0	0.0317948	31.4517	2	0.00205252	1	54	0
BF1800678	57	1	0	1	0	0	0.00464497	215.287	1	0.00798644	2	38	0
BB1909160	68	1	1	0	1	1	0.00222495	449.447	1	0.00372595	1	14	1
BB1806165	52	2	1	0	1	0	0.00194296	514.678	1	0.00337398	1	9	1
BB1902235	39	2	0	0	1	1	0.00243269	411.068	1	0.00380754	1	9	1
BF1802147	66	1	0	0	0	0	0.0038328	260.906	1	0.00538	2	38	1
BB1704221	65	1	0	0	1	0	0.0489881	20.4131	2	0.000782288	1	41	1
BF1900455	63	2	0	1	1	0	0.00215863	463.257	1	0.00776543	2	30	1
BB1905040	70	1	0	1	1	1	0.000146789	6812.5	1	0.00564332	2	9	1
BB1806854	63	1	0	1	1	1	0.00324568	308.102	1	0.00642386	2	8	1
BB1704793	66	1	0	1	1	1	0.00454268	220.134	1	0.0221147	2	11	1
BF1805392	55	2	0	0	0	0	0.00242221	412.846	1	0.00542902	2	18	1
AF1908515	43	1	0	1	0	0	0.000824843	1212.35	1	0.0313068	2	38	0
BB2003669	68	1	0	1	1	1	0.00458995	217.867	1	0.00596654	2	5	1
BB2004538	69	1	1	0	1	1	0.0097149	102.935	2	0.00367997	1	6	1
BB1906937	74	1	1	1	1	1	0.000796544	1255.42	1	0.000825653	1	2	1
BF1501611	66	1	0	1	0	0	0.0489537	20.4275	2	0.0049844	1	64	0
AF1815197	74	2	0	1	1	0	0.00049066	2038.07	1	0.00506107	2	53	1
BB1706719	73	1	0	1	1	1	0.0568478	17.5908	2	0.0270071	2	9	1
BF1601526	75	1	0	1	0	0	0.0114374	87.4328	2	0.0192711	2	21	1
BF1904981	65	1	1	0	0	0	0.0197641	50.5968	2	0.00228575	1	39	0
AF1901488	62	1	0	2	0	0	0.00285654	350.074	1	0.0288954	2	39	0
BB1805166	48	2	0	0	0	0	0.000156743	6379.87	1	0.000138677	1	5	1
BB1805126	48	2	0	0	1	1	0.00837488	119.405	2	0.00313728	1	10	1
BF1601086	61	1	0	1	1	0	0.0135389	73.861	2	0.000822718	1	54	0
BB1802227	69	1	0	0	1	1	0.0175789	56.8863	2	0.00664343	2	4	1
BB1802586	67	1	1	2	0	0	0.00358764	278.735	1	0.00122569	1	46	1
BF1803796	61	2	0	1	0	0	0.00731438	136.717	2	0.00170539	1	52	0
AA1808838	63	1	1	0	1	0	0.00330655	302.43	1	0.0377	2	92	0
BB1910090	63	1	0	1	1	1	0.06347	15.7555	2	0.0157897	2	6	1
AF1709705	53	2	1	0	0	0	0.000181414	5512.25	1	0.000542107	1	40	0
BB2000382	60	2	0	1	1	1	0.00136349	733.409	1	0.00437736	1	2	1
AF1610944	59	2	1	0	0	0	0.00705515	141.74	1	0.00724776	2	27	1
BA1800868	60	2	0	1	1	0	0.000357438	2797.69	1	0.00691672	2	33	1
BB1802528	78	1	1	0	1	1	0.0023579	424.106	1	0.00706059	2	5	1
BF1902501	65	2	1	0	1	0	0.000337124	2966.27	1	0.0498986	2	16	1
BF1502698	79	1	1	1	1	0	0.0254864	39.2366	2	0.0189804	2	21	1
BB2007245	63	1	1	1	1	0	0.000586789	1704.19	1	0.00597511	2	3	1
AF1711731	60	1	1	1	0	0	0.00413517	241.828	1	0.0386593	2	29	1
BB1705912	54	2	0	0	1	1	0.000558543	1790.37	1	0.00683279	2	9	1
201430774	63	1	0	1	1	0	0.00537748	185.961	1	0.00075161	1	26	1
BF1802659	76	1	1	0	0	0	0.000812144	1231.31	1	0.0194879	2	21	1
BB1912163	68	1	0	1	1	0	0.0256899	38.9258	2	0.0830939	2	7	1
AF1710603	44	1	0	1	1	0	0.00261314	382.681	1	0.00574061	2	21	1
BF1602205	53	2	0	0	1	0	0.0135167	73.9824	2	0.0249372	2	29	1
H20147407	60	2	1	1	0	0	0.0406988	24.5707	2	0.00210717	1	72	0
BB1802285	64	1	0	1	1	0	0.0177926	56.2031	2	0.0017286	1	31	1
H20147767	58	2	0	1	1	0	0.000172131	5809.53	1	0.0267172	2	18	1
BB1903446	54	2	0	1	1	0	0.00518754	192.769	1	0.18405	2	7	1
BF1801959	37	1	1	0	0	0	0.00856899	116.7	2	0.00895201	2	52	0
201410720	63	1	0	2	1	0	0.0298648	33.4842	2	0.00136871	1	81	0
BB1706747	63	1	0	0	1	1	0.0196562	50.8746	2	0.0943113	2	4	1
BF1601709	65	1	0	1	0	0	0.0168392	59.3851	2	0.00843891	2	52	0
BB1904377	61	1	0	1	0	1	0.00490174	204.009	1	0.0155092	2	26	1
BB1904829	69	1	0	0	1	1	0.000332676	3005.93	1	0.0045946	1	8	1
BB1803809	67	1	0	0	1	1	0.00655156	152.635	1	0.00849688	2	5	1
BB2001742	65	1	0	0	1	0	0.00589238	169.711	1	0.00126344	1	11	1
BB1705033	65	1	0	0	1	1	0.00132788	753.081	1	0.00985595	2	15	1
BB2005932	67	1	0	1	1	0	0.00219	455.671	1	0.00500862	2	3	1
FH20133144	71	1	1	0	0	0	0.0131582	75.998	2	0.00211935	1	90	0
BB1703234	65	1	0	2	1	1	0.0066891	149.497	1	0.000818438	1	4	1
BF1500811	60	2	1	1	0	0	0.0355279	28.1469	2	0.0009324	1	62	1
BB1807053	68	1	1	1	1	1	0.00153789	650.243	1	0.000922007	1	11	1
AF1507291	59	2	1	0	0	0	0.012125	82.4739	2	5.72e-07	1	66	0
201314043	60	2	1	0	0	0	0.0328295	30.4604	2	0.000375	1	92	0
Af1605698	59	2	0	1	0	0	0.00381348	262.227	1	0.00488912	1	33	1
BB1910674	68	1	0	1	1	0	0.0015	668.588	1	0.00390468	1	3	1
BB1706313	64	1	1	0	1	1	0.00233479	428.305	1	0.00584327	2	8	1
AF1906405	54	1	1	0	1	0	0.000201796	4955.5	1	0.00079431	1	12	1
AF1614760	78	1	0	1	1	0	0.0150148	66.6009	2	0.00272037	1	49	0
AF1808972	43	2	0	1	1	0	0.000396427	2522.53	1	0.00593644	2	11	1
BB1804079	49	2	0	1	1	1	0.00176981	565.033	1	0.000756653	1	5	1
BB1803943	63	1	0	0	1	1	0.00754388	132.558	2	0.000967538	1	5	1
BB1907162	58	2	1	0	1	1	0.00714243	140.008	1	0.0125544	2	4	1
BF1703857	49	2	0	0	1	0	0.0042443	235.61	1	0.0110621	2	39	0
BB1908850	56	2	0	0	1	0	0.00276478	361.693	1	0.0227762	2	7	1
BB1805112	61	1	0	1	1	1	0.000865432	1155.49	1	0.000411299	1	10	1
BB1809188	53	2	1	0	1	1	0.017747	56.3476	2	0.0156706	2	6	1
201445293	53	2	1	0	1	0	0.00528172	189.332	1	0.00184321	1	44	1
201420878	48	2	0	0	0	0	0.000587643	1701.71	1	0.012944	2	11	1
BF1700618	63	1	0	1	1	0	0.00099256	1007.5	1	0.00246143	1	12	1
BF1902026	66	2	0	1	1	0	0.00237748	420.613	1	0.00575399	2	26	1
BB1704803	59	2	0	1	1	1	0.000754257	1325.81	1	0.00222908	1	10	1
AF1807630	60	1	0	1	1	0	0.00575338	173.811	1	0.00694224	2	62	1
AF1605355	73	1	0	1	0	0	0.0213759	46.7817	2	0.00150763	1	55	0
AF1710438	65	1	0	1	1	0	4.02e-07	2.49066e+06	1	0.0753878	2	29	1
AF1814848	60	1	1	0	0	0	0.00303685	329.289	1	0.00732677	2	27	1
AF1607042	62	1	0	2	1	0	0.000121552	8226.96	1	0.00274272	1	7	1
BF1501994	57	2	1	0	0	0	0.0020466	488.616	1	0.00406197	1	53	1
BB1904451	65	1	1	0	1	1	0.00239718	417.156	1	0.00620333	2	30	1
AF1501922	56	2	0	1	0	0	0.000167094	5984.66	1	8.49e-05	1	70	0
AF1709081	57	2	0	1	0	0	0.00171038	584.667	1	0.0598743	2	1	1
AF1711044	57	2	0	1	1	0	0.0214997	46.5123	2	0.0258842	2	39	0
AF1511822	73	1	0	1	1	0	0.00387259	258.225	1	0.0377659	2	4	1
AF1706129	71	1	0	1	1	0	0.0069461	143.966	1	0.0298	2	43	0
FH20130853	42	2	0	0	1	0	0.00182131	549.056	1	0.0266831	2	16	1
BB1705190	71	1	0	1	1	1	0.0389777	25.6557	2	0.00194182	1	52	0
BB1910730	71	1	0	0	1	1	0.00489063	204.473	1	0.0135685	2	15	1
AF1707721	65	1	0	1	1	0	0.0557344	17.9422	2	0.00281989	1	81	0
BF1701607	67	1	0	1	0	0	0.0510868	19.5745	2	1.06e-06	1	43	0
BF1804917	68	2	0	2	0	0	0.000547653	1825.97	1	0.00367172	1	13	1
BB2003251	68	1	0	1	1	0	0.000322679	3099.06	1	0.000864368	1	10	1
BB2000469	60	2	1	0	1	1	0.00160876	621.595	1	0.000173933	1	23	1
Af1510851	58	2	0	1	1	0	0.011356	88.0592	2	0.0685608	2	1	1
AF1606484	76	1	0	1	0	0	0.0187574	53.3124	2	0.00331087	1	40	1
